# Supplementary material for: Combined Targeting of Mutant p53 and Jumonji Family Histone Demethylase Augments Therapeutic Efficacy of Radiation in H3K27M DIPG
Source: Int J Mol Sci. 2020 Jan 13;21(2):490. doi: 10.3390/ijms21020490 (PMC7014308; doi:10.3390/ijms21020490)
Supplement: Supplementary file 1 [file ijms-21-00490-s001.zip]

Archive with 1 entries (1 files):
- ijms-673615-supplementary.docx
